# Supplementary material for: Correction: The Calculator of Anti-Alzheimer's Diet. Macronutrients
Source: PLoS One. 2018 Dec 19;13(12):e0209723. doi: 10.1371/journal.pone.0209723 (PMC6300257; doi:10.1371/journal.pone.0209723)
Supplement: S1 File — (XLSX) [file pone.0209723.s001.xlsx]

## Sheet: TableofContents
Filename:	nutrients.xls
Worksheets:	Nutrients and other components of the U.S. food supply
	Nutrients contributed from major food groups

## Sheet: Totals
U.S. food supply: Nutrients and other food components, per capita per day1
Year	Food energy	Carbo- hydrates	Protein	Fat				Cholesterol	Dietary fiber	Vitamins											Minerals
				Total fat	Saturated	Monoun-saturated	Polyunsaturated			Vitamin A (RE)	Vitamin A (RAE)	Carotene	Vitamin E	Vitamin C	Thiamin	Riboflavin	Niacin	Vitamin B6	Folate (DFE)	Vitamin B12	Calcium	Phosphorus	Magnesium	Iron	Zinc	Copper	Potassium	Selenium	Sodium
	-- Kilo-calories --	------------------------------------------------ Grams ------------------------------------------------						-- Milligrams --	--- Grams ---	- Micrograms RE -	- Micrograms RAE -	-- Micrograms --	Milligrams Alpha-TE	----------------------------------- Milligrams --------------------------------					----- Micrograms -----		----------------------------------------- Milligrams -------------------------------------------							-- Micrograms --	-- Millgrams --
1909	3400	499	101	119	50	45	13	440	29	1240	840	430	7.2	84	1.6	1.9	18	2.2	321	8.5	760	1540	390	14.0	13.6	1.9	3790	178.1	870
1910	3400	498	99	117	49	44	12	440	29	1210	830	430	7.3	86	1.5	1.9	18	2.2	319	8.1	750	1510	380	13.9	13.2	1.9	3760	174.0	860
1911	3400	492	98	118	49	45	12	460	28	1220	830	410	7.2	80	1.5	1.9	18	2.1	313	8.2	730	1490	370	13.5	13.0	1.8	3600	174.9	880
1912	3400	493	98	115	48	44	12	440	28	1200	830	420	7.2	84	1.5	1.9	18	2.1	318	8.1	780	1520	380	13.6	13.0	1.9	3780	174.5	880
1913	3400	492	97	116	48	44	12	430	28	1170	810	400	7.5	83	1.5	1.9	18	2.1	310	7.9	760	1500	370	13.3	12.8	1.8	3670	172.6	860
1914	3400	486	95	118	48	45	13	430	27	1150	790	400	8.4	82	1.5	1.8	17	2.0	302	7.6	740	1450	360	13.0	12.5	1.8	3540	167.8	840
1915	3300	483	94	117	48	45	13	430	28	1180	810	430	8.1	86	1.5	1.8	17	2.0	303	7.5	710	1450	360	13.1	12.2	1.8	3610	165.6	840
1916	3300	473	93	117	48	45	13	430	27	1190	810	420	7.5	77	1.5	1.8	17	1.9	292	7.6	690	1410	350	12.7	12.2	1.8	3410	162.7	840
1917	3200	472	92	113	46	44	12	410	28	1190	810	450	7.6	78	1.5	1.8	17	1.9	308	7.6	720	1440	370	13.5	12.4	1.9	3560	159.6	810
1918	3300	468	94	121	49	47	14	420	27	1220	830	450	8.5	81	1.5	1.9	17	2.1	309	8.1	800	1510	390	13.9	12.8	1.9	3750	159.6	860
1919	3300	480	93	120	49	47	14	430	27	1240	840	460	8.5	80	1.5	1.8	18	2.0	295	7.9	760	1460	370	13.4	12.5	1.9	3580	161.5	910
1920	3200	460	91	115	48	44	13	430	26	1240	850	470	7.5	83	1.4	1.9	17	1.9	295	7.8	790	1450	360	12.7	12.2	1.8	3560	159.8	900
1921	3100	445	88	114	48	42	13	430	25	1220	850	470	7.3	84	1.4	1.8	16	1.9	286	7.5	780	1420	350	12.4	11.9	1.7	3500	152.9	870
1922	3400	485	92	121	51	45	14	450	26	1280	890	500	8.1	84	1.4	1.9	17	1.9	294	7.8	800	1460	360	12.7	12.1	1.8	3560	159.1	890
1923	3400	474	94	127	53	48	14	470	27	1290	890	470	8.1	91	1.5	1.9	17	2.0	306	8.0	800	1490	370	13.1	12.4	1.9	3700	161.0	960
1924	3400	482	94	128	54	48	14	470	26	1260	890	440	8.2	92	1.5	1.9	17	2.0	311	7.8	820	1490	370	13.0	12.3	1.8	3650	154.7	970
1925	3400	483	93	129	54	49	15	470	26	1250	890	430	9.0	89	1.4	1.9	17	2.0	307	7.8	830	1480	360	12.7	12.0	1.8	3610	154.7	970
1926	3400	488	93	129	54	48	15	480	26	1270	900	460	9.3	87	1.4	1.9	17	1.9	307	7.7	840	1480	360	12.7	12.1	1.8	3580	156.1	960
1927	3400	489	94	129	54	49	15	480	26	1290	910	490	8.9	88	1.5	1.9	17	1.9	313	7.6	840	1500	370	12.9	12.0	1.8	3610	156.7	970
1928	3500	494	93	129	54	49	15	470	26	1250	890	470	9.2	88	1.5	1.9	17	1.9	311	7.3	840	1500	370	12.8	11.8	1.8	3630	156.8	980
1929	3400	484	93	131	55	49	15	470	27	1290	910	510	9.3	95	1.5	1.9	17	2.0	315	7.4	870	1510	380	12.9	11.9	1.8	3710	154.9	1000
1930	3400	485	91	129	54	48	15	460	26	1260	900	480	9.2	86	1.4	1.9	16	1.9	313	7.2	850	1480	360	12.6	11.7	1.8	3580	152.8	980
1931	3400	471	91	129	54	48	15	460	26	1270	900	490	9.0	92	1.5	1.9	16	1.9	316	7.1	850	1470	370	12.6	11.6	1.8	3620	150.7	970
1932	3300	457	90	126	53	47	14	450	25	1310	920	520	8.5	89	1.4	1.9	16	1.9	304	7.1	840	1450	360	12.2	11.4	1.7	3540	150.1	950
1933	3200	446	89	126	54	47	15	450	25	1280	900	490	8.5	88	1.4	1.9	16	1.8	297	7.2	830	1430	350	12.2	11.2	1.7	3500	144.9	950
1934	3200	438	89	129	54	48	15	450	25	1300	900	510	8.9	90	1.4	1.8	16	1.9	307	7.5	840	1430	350	12.4	11.6	1.7	3570	142.2	950
1935	3200	444	86	122	52	46	14	420	26	1250	880	520	9.3	95	1.3	1.8	15	1.8	305	6.9	860	1420	360	12.4	11.2	1.7	3610	142.9	920
1936	3300	447	90	129	54	49	15	440	26	1240	880	500	9.5	92	1.3	1.9	16	1.8	312	7.4	880	1460	370	12.8	11.6	1.8	3630	147.4	950
1937	3200	441	89	128	53	48	15	440	25	1280	900	510	9.8	92	1.3	1.9	16	1.8	305	7.4	880	1450	360	12.3	11.5	1.7	3600	146.8	960
1938	3200	441	89	128	53	48	15	440	25	1280	900	510	9.8	97	1.4	1.9	16	1.8	316	7.3	900	1460	360	12.5	11.5	1.7	3660	146.7	980
1939	3300	449	91	133	56	50	16	460	26	1310	930	520	9.8	100	1.4	1.9	16	1.8	319	7.5	910	1490	370	12.7	11.8	1.8	3710	147.3	1010
1940	3300	439	92	136	57	51	16	470	25	1310	920	490	9.7	99	1.5	2.0	17	1.9	317	7.7	920	1510	370	12.6	11.9	1.8	3710	149.0	1050
1941	3400	455	94	139	58	52	17	470	25	1350	950	510	10.2	100	1.6	2.0	17	1.9	320	8.0	940	1530	370	13.1	12.1	1.8	3780	147.3	1050
1942	3300	438	98	138	57	52	18	490	26	1430	1000	520	10.4	100	1.8	2.1	18	1.9	342	8.6	990	1590	380	13.9	12.6	1.9	3890	148.5	1090
1943	3400	442	102	139	55	53	18	500	26	1480	1030	540	10.2	98	2.0	2.3	19	2.0	338	8.9	1010	1660	390	14.5	12.9	1.9	3930	155.4	1100
1944	3400	441	102	140	56	54	18	510	26	1520	1040	550	10.4	107	2.1	2.6	22	2.1	340	9.5	1040	1680	400	15.9	13.3	2.0	4110	152.5	1130
1945	3300	433	105	137	55	52	18	530	26	1540	1060	560	10.6	106	2.0	2.7	22	2.0	348	9.4	1090	1720	400	16.2	13.5	2.0	4130	161.4	1140
1946	3300	427	103	138	55	53	17	520	25	1480	1040	540	10.5	105	2.1	2.6	22	2.0	336	9.1	1110	1730	390	16.1	13.1	1.9	4100	160.8	1180
1947	3300	434	98	138	56	53	17	520	23	1420	1010	490	10.3	102	1.9	2.5	21	2.0	312	9.0	1060	1640	370	15.2	12.7	1.9	3910	150.7	1160
1948	3200	413	94	135	54	52	17	510	22	1360	970	460	10.2	95	1.8	2.4	20	1.8	305	8.5	1000	1560	350	14.6	12.1	1.8	3700	147.0	1100
1949	3200	414	94	134	54	51	18	510	22	1350	970	450	10.3	92	1.8	2.4	20	1.8	300	8.5	1000	1550	350	14.6	11.9	1.8	3690	146.2	1110
1950	3200	416	94	139	55	53	18	510	22	1340	950	450	10.6	88	1.8	2.4	19	1.8	305	8.5	1000	1560	350	14.7	12.0	1.8	3640	147.9	1130
1951	3200	405	93	134	53	51	18	510	21	1290	930	400	10.0	91	1.8	2.4	19	1.8	302	8.4	1000	1540	340	14.5	11.8	1.7	3640	146.5	1130
1952	3200	403	94	137	54	53	18	510	21	1300	930	400	10.6	89	1.8	2.5	19	1.8	299	8.6	1000	1550	340	14.3	11.9	1.7	3590	146.8	1150
1953	3200	399	94	136	54	53	18	510	20	1320	950	410	10.6	90	1.8	2.4	19	1.8	293	8.9	980	1530	340	14.3	12.1	1.7	3590	145.2	1130
1954	3100	390	93	136	53	53	18	500	20	1300	940	400	10.8	88	1.8	2.4	19	1.8	299	8.9	970	1530	330	14.4	12.1	1.7	3520	140.4	1130
1955	3200	390	93	140	55	54	19	500	20	1320	950	410	10.7	88	1.8	2.4	19	1.8	296	9.0	980	1550	330	14.4	12.1	1.7	3560	140.8	1190
1956	3200	390	95	141	55	54	19	510	20	1330	960	410	10.6	86	1.8	2.4	20	1.8	300	9.2	980	1560	330	14.6	12.4	1.7	3570	139.7	1210
1957	3100	384	93	137	54	52	19	490	20	1300	950	400	10.5	88	1.8	2.4	20	1.8	297	8.9	970	1540	330	14.4	12.0	1.7	3540	137.5	1190
1958	3100	387	92	136	53	53	19	480	19	1290	950	390	10.5	83	1.8	2.3	19	1.7	292	8.7	960	1520	320	14.3	11.7	1.6	3470	135.7	1190
1959	3100	387	93	140	54	55	20	490	20	1320	960	400	10.9	85	1.8	2.3	20	1.8	294	8.8	960	1530	330	14.3	11.9	1.6	3510	135.6	1220
1960	3100	388	92	138	53	53	20	470	19	1300	950	390	11.1	87	1.8	2.3	20	1.8	291	8.7	960	1520	320	14.4	11.8	1.6	3490	134.1	1210
1961	3100	387	93	138	53	53	20	470	19	1280	940	370	10.9	85	1.8	2.3	20	1.8	290	8.7	950	1510	320	14.6	11.8	1.6	3470	134.3	1210
1962	3100	387	92	139	53	53	20	470	19	1270	930	370	11.0	85	1.8	2.3	20	1.7	289	8.7	950	1510	320	14.7	11.8	1.6	3450	134.1	1240
1963	3100	386	93	140	53	54	22	470	19	1280	940	370	11.3	79	1.8	2.3	20	1.8	284	8.8	950	1520	320	14.6	12.0	1.6	3440	130.7	1220
1964	3200	385	94	143	54	55	22	470	18	1270	930	350	11.7	78	1.8	2.3	20	1.8	282	9.1	950	1520	320	14.7	12.1	1.6	3420	131.8	1230
1965	3100	385	93	142	53	54	22	460	18	1250	920	370	12.0	80	1.8	2.3	20	1.7	275	8.8	950	1510	320	14.4	12.0	1.6	3380	130.7	1210
1966	3200	388	94	145	54	56	23	460	19	1330	970	390	12.2	82	1.8	2.3	21	1.8	276	9.0	950	1520	320	14.5	12.1	1.7	3400	131.2	1220
1967	3200	391	95	146	55	56	23	470	19	1350	980	400	12.1	85	1.9	2.3	21	1.8	282	9.1	930	1520	320	15.1	12.4	1.7	3390	132.5	1250
1968	3300	394	96	150	55	58	24	470	19	1440	1000	450	12.2	89	1.9	2.3	21	1.9	281	9.3	940	1540	330	15.3	12.5	1.7	3450	133.0	1270
1969	3300	397	96	149	55	58	24	470	19	1430	1030	430	12.5	90	1.9	2.3	22	1.9	281	9.3	940	1540	330	15.4	12.4	1.7	3430	131.4	1280
1970	3300	401	98	147	52	58	25	470	19	1470	1040	480	13.3	104	2.0	2.4	22	2.0	301	9.6	990	1580	340	15.7	12.8	1.7	3610	128.8	1230
1971	3300	401	99	147	52	58	25	470	19	1480	1040	500	13.0	105	2.0	2.5	22	2.0	302	9.6	1000	1590	340	15.8	12.9	1.7	3610	128.4	1250
1972	3300	395	98	148	52	58	26	460	19	1490	1040	520	13.4	104	2.0	2.4	22	2.0	300	9.5	990	1590	340	15.9	12.8	1.8	3590	127.1	1240
1973	3200	401	96	144	50	57	27	440	20	1490	1040	570	13.9	104	2.0	2.4	22	1.9	306	9.1	990	1570	340	16.1	12.5	1.8	3590	124.5	1220
1974	3200	395	97	146	50	57	27	440	19	1610	1090	590	13.9	109	2.4	2.8	26	2.0	356	9.2	960	1560	340	16.5	13.9	1.8	3540	121.4	1220
1975	3400	395	111	160	56	63	27	490	20	1600	1080	600	14.2	114	2.5	2.9	29	2.3	373	11.3	940	1670	350	18.3	17.0	1.9	3780	154.6	1250
1976	3500	409	116	166	58	67	29	500	20	1620	1100	590	14.6	115	2.5	3.0	30	2.4	381	11.9	980	1740	370	18.9	17.8	1.9	3910	159.9	1310
1977	3600	418	117	163	57	65	29	500	22	1570	1060	560	14.3	114	2.6	3.0	31	2.5	386	11.7	970	1780	380	19.2	18.0	2.0	3880	164.3	1300
1978	3500	405	113	163	56	65	29	490	20	1560	1060	560	14.4	111	2.5	2.9	30	2.4	370	11.2	960	1710	360	18.5	17.3	1.9	3750	155.3	1290
1979	3500	406	112	162	56	65	29	490	20	1590	1070	590	14.5	111	2.6	2.9	30	2.4	374	10.7	960	1700	360	18.4	16.9	1.9	3760	151.6	1280
1980	3500	408	111	162	56	65	29	490	20	1570	1060	580	14.4	115	2.6	2.9	30	2.4	375	10.6	950	1690	350	18.4	16.8	1.9	3740	150.0	1260
1981	3500	416	113	162	56	65	30	480	22	1570	1060	580	14.6	113	2.6	2.9	31	2.4	382	10.7	940	1730	370	19.1	17.3	1.9	3760	158.7	1240
1982	3500	413	113	162	55	65	30	480	22	1560	1050	600	14.8	110	2.6	2.9	30	2.4	387	10.4	950	1720	380	19.2	17.2	1.9	3780	159.5	1250
1983	3500	409	113	166	57	66	31	480	21	1550	1050	580	15.0	119	2.6	2.9	30	2.4	386	10.7	960	1710	360	21.1	17.1	1.9	3790	153.5	1260
1984	3600	416	114	170	59	69	31	490	21	1590	1070	610	15.5	113	2.6	2.9	31	2.4	381	10.8	970	1730	370	21.3	17.3	1.9	3810	154.2	1290
1985	3700	432	117	176	61	71	32	490	22	1580	1070	600	16.1	114	2.7	3.0	31	2.5	394	10.8	1000	1780	380	22.2	17.7	2.0	3880	158.2	1310
1986	3700	436	118	177	61	71	32	490	22	1570	1070	590	16.3	117	2.7	3.0	32	2.5	398	10.6	1010	1790	390	22.4	17.8	2.0	3920	159.6	1320
1987	3800	448	117	174	59	70	32	480	22	1590	1080	610	16.4	117	2.8	3.1	32	2.5	393	10.5	1000	1790	390	22.5	17.4	2.0	3870	159.0	1310
1988	3800	454	118	175	59	71	33	470	23	1530	1050	570	17.1	116	2.8	3.1	32	2.5	404	10.3	1000	1810	390	23.1	17.7	2.0	3890	160.5	1280
1989	3700	452	117	169	57	68	32	460	23	1580	1070	610	16.7	120	2.8	3.1	33	2.5	400	10.2	1000	1790	390	23.0	17.5	2.0	3880	159.8	1280
1990	3800	468	118	167	56	68	32	460	24	1610	1080	640	16.5	114	2.9	3.2	33	2.5	407	10.1	1020	1820	400	23.8	17.9	2.1	3910	162.0	1310
1991	3800	470	119	164	55	69	32	450	24	1580	1070	610	16.9	114	2.9	3.2	33	2.6	418	10.0	1020	1820	410	24.1	18.0	2.1	3940	170.7	1320
1992	3800	473	120	168	56	70	32	460	24	1630	1100	640	17.1	116	3.0	3.2	34	2.6	424	10.0	1030	1840	410	24.3	18.2	2.1	3970	172.7	1340
1993	3900	483	120	172	57	73	33	450	24	1690	1130	700	17.6	121	3.0	3.2	34	2.6	419	9.8	1020	1830	410	24.4	18.0	2.1	3960	173.2	1330
1994	3900	490	122	170	56	73	32	460	24	1770	1170	780	17.2	122	3.1	3.2	34	2.7	425	10.0	1040	1850	410	24.6	18.3	2.1	4010	174.4	1330
1995	3900	490	121	168	56	71	32	460	24	1710	1130	730	16.8	118	3.0	3.2	34	2.6	417	10.1	1020	1830	400	24.5	18.2	2.1	3930	172.4	1300
1996	3900	500	122	166	55	71	31	460	25	1750	1150	780	16.6	123	3.1	3.2	35	2.6	421	10.1	1030	1850	410	24.9	18.2	2.1	4000	175.9	1300
1997	3900	503	121	165	54	70	32	450	25	1800	1170	840	16.8	123	3.1	3.2	34	2.6	422	9.9	1030	1830	400	24.7	17.9	2.1	3970	175.3	1290
1998	3900	504	122	167	56	71	32	460	24	1660	1100	690	16.7	126	3.1	3.2	35	2.6	907	10.1	1030	1840	410	24.8	18.1	2.1	4000	189.1	1280
1999	4000	506	124	173	58	73	33	480	25	1630	1100	670	17.5	124	3.0	3.2	35	2.7	907	10.1	1030	1860	410	25.1	18.3	2.2	4030	190.0	1300
2000	4200	505	124	191	62	83	37	470	25	1630	1100	670	20.3	125	3.1	3.2	35	2.6	916	10.0	1030	1860	410	25.1	18.2	2.2	4030	191.4	1300
2001	4100	500	122	192	61	84	38	470	24	1480	960	670	20.6	113	3.0	3.1	35	2.6	900	10.0	1020	1850	410	24.8	18.1	2.1	3960	191.8	1270
2002	4200	495	123	199	63	87	40	480	24	1450	940	630	21.7	112	3.0	3.1	35	2.6	888	10.0	1020	1840	410	24.7	18.1	2.1	3930	192.2	1280
2003	4200	492	124	202	64	88	40	480	24	1460	950	660	21.7	114	3.0	3.1	35	2.6	899	10.0	1020	1870	410	24.9	18.2	2.1	3970	195.8	1340
2004	4200	491	125	202	64	88	40	490	25	1480	960	670	21.7	113	3.0	3.1	35	2.7	893	10.1	1030	1880	420	25.0	18.3	2.2	3990	195.7	1340
2005	4100	488	123	194	61	84	40	470	25	1430	910	650	21.4	111	3.0	3.1	35	2.6	889	9.9	1010	1840	410	24.9	18.1	2.2	3890	191.2	1250
2006	4100	485	124	196	62	83	41	480	25	1450	930	650	21.4	109	3.0	3.1	35	2.6	892	9.9	1020	1850	420	25.1	18.1	2.2	3890	192.9	1230
2007	4100	480	123	196	61	82	43	470	24	1440	940	630	22.1	107	3.0	3.1	35	2.6	886	9.8	1030	1850	410	24.9	18.2	2.2	3870	193.7	1240
2008	4100	478	121	194	60	80	45	470	24	1430	930	630	22.4	106	2.9	3.0	34	2.5	881	9.6	1030	1830	410	24.6	17.8	2.1	3800	189.4	1210
2009	4000	471	120	185	57	75	42	460	24	1410	920	610	21.3	105	2.9	3.0	34	2.5	881	9.6	1040	1820	400	24.4	17.7	2.1	3770	188.8	1220
2010	4000	474	120	190	59	77	44	460	25	1430	920	630	21.9	105	2.9	3.0	34	2.5	889	9.3	1030	1810	410	24.6	17.6	2.1	3760	187.2	1210
1Data are based on ERS estimates of per capita quantities of food available for consumption, on imputed consumption data for foods no longer reported by ERS. Center for Nutrition Policy and Promotion (CNPP) of quantities of produce from home gardens.
Source: Calculated by USDA/Center for Nutrition Policy and Promotion. Data last updated Feb. 1, 2015.

## Sheet: Foodgroups
U.S. food supply: Nutrients contributed from major food groups, per capita per day, 1970 and 20101
Food group	Food energy		Carbohydrates		Protein		Fat								Cholesterol		Dietary fiber		Vitamins																				Minerals
							Total		Saturated		Monounsaturated		Polyunsaturated						Vitamin A		Carotene		Vitamin E		Vitamin C		Thiamin		Riboflavin		Niacin		Vitamin B6		Folate (DFE)		Vitamin B12		Calcium		Phosphorus		Magnesium		Iron		Zinc		Copper
	-- Kilocalories --	-- '% of total --	--- Grams ---	-- '% of total --	--- Grams ---	-- '% of total --	--- Grams ---	-- '% of total --	--- Grams ---	-- '% of total --	--- Grams --	-- '% of total --	--- Grams ---	-- '% of total --	-- Milligrams --	-- '% of total --	-- Grams --	-- '% of total --	Micrograms RAE	-- '% of total --	-- Micrograms --	-- '% of total --	Milligrams ATE	-- '% of total --	-- Milligrams --	-- '% of total --	-- Milligrams --	-- '% of total --	-- Milligrams --	-- '% of total --	-- Milligrams --	-- '% of total --	-- Milligrams --	-- '% of total --	-- Micrograms --	-- '% of total --	-- Micrograms --	-- '% of total --	-- Milli grams --	-- '% of total --	-- Milligrams --	-- '% of total --	-- Milligrams --	-- '% of total --	-- Milligrams --	-- '% of total --	-- Milligrams --	-- '% of total --	-- Milligrams --
Meat, poultry, and fish
1970	562.445	17.5764	0.340075	0.0863134	39.0076	39.8036	44.5152	30.7001	16.9402	33.2161	19.9965	34.4766	4.02105	16.0842	179.988	39.1279	0	0	295.998	23.8708	0	0	0.673871	5.0667	1.62224	1.53041	0.513668	25.6834	0.47188	20.5165	9.64605	43.8457	0.794816	39.7408	30.1098	10.0366	6.42064	67.5857	26.9515	2.80744	386.492	24.935	43.7121	12.8565	3.47227	21.8382	5.74455	45.2327	0.508826
2010	644.033	16.1008	0.282545	0.0589864	49.519	43.06	44.3349	24.7681	16.2094	28.9454	22.1372	28.0217	4.25596	11.5026	205.314	47.7474	0	0	226.647	20.9858	0	0	0.795227	3.78679	2.23952	1.88195	0.526098	18.1413	0.514622	17.7456	12.7224	38.5529	0.974354	40.5981	29.0206	3.23169	5.9172	72.161	34.8197	3.58966	465.344	26.7439	55.5463	13.8866	3.99126	17.0567	6.42456	41.7179	0.452472
Dairy products2
1970	417.396	13.0436	34.1518	8.66796	22.1821	22.6348	22.167	15.2876	13.1885	25.8597	5.94511	10.2502	0.975379	3.90152	73.6148	16.0032	0.266455	1.4024	334.644	26.9874	17.2532	3.38299	0.528289	3.9721	2.21473	2.08937	0.220928	11.0464	0.981335	42.6668	0.575066	2.61394	0.228124	11.4062	28.5086	9.50286	2.35288	24.7671	729.84	76.025	590.687	38.1089	67.8797	19.9646	0.369051	2.32108	2.7211	21.426	0.0607255
2010	398.041	9.95102	28.9297	6.0396	21.7128	18.8807	20.6588	11.5412	12.9379	23.1034	6.19871	7.84647	0.656723	1.77493	67.622	15.7261	0.286271	1.14509	232.444	21.5226	15.5212	2.28253	0.433655	2.06503	1.64766	1.38459	0.154259	5.31929	0.796096	27.4516	0.414372	1.25567	0.15405	6.41877	24.6965	2.75017	1.87048	22.8108	696.549	71.8092	549.969	31.6074	55.4423	13.8606	0.417506	1.78421	2.50004	16.234	0.0625873
Eggs
1970	60.4844	1.89014	0.326931	0.0829774	5.42142	5.53206	4.24164	2.92527	1.31867	2.58563	1.64429	2.83499	0.579214	2.31685	180.315	39.199	0	0	72.4521	5.84291	0	0	0.454345	3.41612	0	0	*	1.29712	0.191827	8.34029	0.0303403	0.13791	0.0615188	3.07594	20.2462	6.74872	0.551943	5.80993	22.1341	2.30564	80.7448	5.20934	5.21359	1.53341	0.801216	5.03909	0.476472	3.75175	0.0421201
2010	49.3733	1.23433	0.269684	0.0563015	4.16841	3.6247	3.24637	1.81362	1.02279	1.82641	1.35143	1.71067	0.398454	1.0769	137.33	31.9371	0	0	56.6141	5.24204	0	0	0.348182	1.65801	0	0	*	0.710063	0.157378	5.42682	0.0236384	0.0716314	*	1.95127	16.4365	1.83034	0.392268	4.78375	17.2868	1.78214	63.5437	3.65194	4.10057	1.02514	0.603488	2.57901	0.335861	2.18091	0.0341521
Fats and oils3
1970	569.027	17.7821	0.0866653	0.0219963	0.0954183	0.0973656	64.6422	44.5808	17.5841	34.4785	27.0998	46.7238	16.4865	65.9462	25.9696	5.64557	0	0	177.905	14.3472	24.3787	4.78013	8.72994	65.6387	0.024399	0.0230179	*	0.0795388	*	0.240365	0.00528409	0.0240186	*	0.067826	0.328749	0.109583	*	0.247005	5.18669	0.54028	4.38967	0.283204	0.502525	0.147802	*	0.08775	*	0.128924	5.18828e-06
2010	901.235	22.5309	0.0309003	0.00645101	0.0668772	0.0581541	96.3251	53.8129	22.7373	40.6023	43.4102	54.9497	27.8213	75.1927	19.6234	4.56359	0	0	88.405	8.18565	11.8027	1.73569	15.2947	72.8321	0.00867368	0.00728881	0.000718333	0.0247701	*	0.104153	0.00323301	0.00979699	0.000541298	0.0225541	0.228477	0.0254428	*	0.153791	2.57786	0.265759	2.31921	0.133288	0.236911	0.0592277	*	0.132306	0.00909276	0.0590439	4.76437e-06
Fruits4
1970	98.8396	3.08874	24.7145	6.27272	1.29594	1.32239	0.415927	0.286846	0.0688538	0.135007	0.190025	0.327629	0.0885668	0.354267	0	0	2.40601	12.6632	31.6607	2.55328	49.9587	9.79582	0.564968	4.24788	49.1144	46.3343	0.0856002	4.28001	0.0474	2.06087	0.597313	2.71506	0.13218	6.60899	34.0821	11.3607	0	0	22.4511	2.33866	28.333	1.82793	21.1642	6.22477	0.462022	2.9058	0.164681	1.2967	0.0956228
2010	112.599	2.81497	27.6641	5.77539	1.28202	1.1148	0.863648	0.482485	0.147886	0.264082	0.551322	0.697876	0.140999	0.381078	0	0	2.83573	11.3429	26.864	2.4874	53.5371	7.8731	0.562081	2.67658	49.9248	41.9536	0.081206	2.80021	0.055723	1.92148	0.63015	1.90955	0.153782	6.40757	36.5745	4.07289	0	0	22.5747	2.32729	30.8469	1.77281	22.5453	5.63631	0.47988	2.05077	0.163459	1.06142	0.104981
Citrus
1970	36.5086	1.14089	8.90399	2.2599	0.612181	0.624674	0.0831815	0.0573666	0.00798922	0.0156651	0.0113228	0.0195221	*	0.0643017	0	0	0.595845	3.13603	8.30102	0.669437	9.53051	1.86873	0.151129	1.13631	34.3138	32.3715	*	2.79296	*	0.671118	0.193617	0.880075	0.0379001	1.895	25.8263	8.60876	0	0	12.8086	1.33423	12.0031	0.774393	8.58797	2.52587	0.111613	0.701971	*	0.383912	0.0319161
2010	26.9284	0.673211	6.7657	1.41246	0.43393	0.377331	0.0573653	0.0320476	0.00601868	0.0107476	0.00798446	0.0101069	0.0101542	0.0274438	0	0	0.516029	2.06412	5.1612	0.477889	7.2225	1.06213	0.117379	0.558948	28.7616	24.1694	0.0409194	1.41101	*	0.351023	0.130681	0.396003	0.0273467	1.13945	22.318	2.4853	0	0	9.6222	0.991979	9.18741	0.528012	6.00711	1.50178	0.081756	0.349385	*	0.203256	0.0245654
Noncitrus
1970	62.331	1.94784	15.8105	4.01282	0.68376	0.697715	0.332746	0.22948	0.0608646	0.119342	0.178702	0.308107	0.0724914	0.289965	0	0	1.81017	9.52721	23.3597	1.88384	40.4282	7.92709	0.413839	3.11157	14.8006	13.9629	*	1.48705	*	1.38975	0.403696	1.83498	0.0942797	4.71399	8.25579	2.75193	0	0	9.64249	1.00443	16.3299	1.05354	12.5763	3.6989	0.350409	2.20383	0.115925	0.912792	0.0637066
2010	85.6704	2.14176	20.8984	4.36292	0.848094	0.737473	0.806283	0.450437	0.141867	0.253334	0.543338	0.687769	0.130845	0.353634	0	0	2.3197	9.2788	21.7028	2.00952	46.3146	6.81097	0.444702	2.11763	21.1632	17.7842	*	1.3892	0.0455434	1.57046	0.499469	1.51354	0.126435	5.26812	14.2566	1.58759	0	0	12.9525	1.33531	21.6595	1.2448	16.5382	4.13454	0.398124	1.70139	0.132157	0.858166	0.0804152
Legumes, nuts, and soy
1970	94.4956	2.95299	8.34707	2.11854	5.16356	5.26894	5.1977	3.58462	0.990797	1.94274	2.31685	3.99456	1.59327	6.37307	0	0	2.67196	14.063	0.163222	0.0131631	0.316968	0.0621506	0.834939	6.27773	0.0466385	0.0439986	0.103192	5.1596	*	1.41946	1.04183	4.73557	0.0684058	3.42029	57.1983	19.0661	0	0	32.9957	3.43705	76.0159	4.90425	40.6838	11.9658	1.48862	9.3624	0.723341	5.6956	0.254765
2010	136.506	3.41265	11.3361	2.36663	7.38546	6.42214	7.27444	4.06393	1.3323	2.37911	3.63669	4.6034	1.94081	5.24544	0	0	4.04739	16.1896	0.470441	0.0435594	0.908646	0.133624	1.37696	6.55694	0.111095	0.093357	0.148391	5.11694	*	2.1137	1.4077	4.26575	0.0975478	4.06449	73.3811	8.17161	0	0	44.7409	4.61247	115.963	6.66454	58.6994	14.6749	1.82599	7.8034	0.852977	5.53881	0.427739
Vegetables4
1970	166.587	5.20585	37.8557	9.60804	5.53431	5.64726	0.618998	0.426895	0.109793	0.215281	0.0794051	0.136905	0.25452	1.01808	0	0	6.09872	32.0985	251.827	20.3086	402.778	78.9761	1.09966	8.26814	48.0206	45.3024	0.216039	10.802	0.128189	5.57346	2.70125	12.2784	0.485485	24.2742	78.1024	26.0341	0.000143195	0.00150732	64.0446	6.67131	125.979	8.12765	56.3162	16.5636	2.14943	13.5184	0.873988	6.8818	0.232812
2010	153.628	3.84071	35.2801	7.36537	5.0142	4.36017	0.568476	0.317584	0.106131	0.189519	0.0661181	0.0836938	0.200866	0.542881	0	0	5.67691	22.7076	359.857	33.3201	560.66	82.4501	1.22501	5.8334	56.3782	47.3766	0.208651	7.19487	0.141272	4.87145	2.57333	7.79798	0.451439	18.8099	72.1874	8.03869	0.000973812	0.0118758	61.8582	6.37713	113.072	6.49839	48.5913	12.1478	1.91027	8.16353	0.70853	4.60084	0.224887
White potatoes
1970	87.9497	2.74843	20.0543	5.08992	2.33495	2.3826	0.11518	0.0794348	0.0311778	0.061133	0.00243381	0.00419623	0.0461685	0.184674	0	0	2.09441	11.0232	0.0884618	0.00713401	0	0	0.0694321	0.522046	19.5656	18.4581	0.105335	5.26674	*	1.15346	1.32967	6.04395	0.279149	13.9575	15.9661	5.32203	0	0	11.2104	1.16775	53.0712	3.42395	22.0208	6.47669	0.78312	4.92528	0.313036	2.46485	0.0927804
2010	75.0703	1.87676	17.2617	3.6037	1.92905	1.67744	0.102974	0.0575272	0.0287256	0.0512957	0.00228872	0.00289712	*	0.0967951	0	0	1.63508	6.5403	0.0762524	0.00706041	0	0	0.0555145	0.264355	17.0938	14.3645	0.100292	3.45835	*	0.775614	1.18726	3.59776	0.212888	8.87035	12.928	1.43965	0	0	8.16282	0.841528	39.1192	2.24823	16.2038	4.05095	0.64335	2.74936	0.228803	1.48574	0.0756798
Dark green, deep yellow
1970	11.2964	0.353012	2.57451	0.653429	0.361293	0.368666	0.0550639	0.0379751	0.00859539	0.0168537	0.00320595	0.00552751	*	0.0815586	0	0	0.65088	3.42568	186.126	15.0102	322.489	63.2331	0.151647	1.1402	5.21907	4.92365	*	0.730843	*	0.719837	0.16893	0.767863	*	2.10778	8.7822	2.9274	0	0	9.85073	1.02612	9.60442	0.61964	5.49677	1.6167	0.177724	1.11776	0.077197	0.60785	0.0231362
2010	16.1361	0.403403	3.67621	0.767476	0.633884	0.551203	0.0922667	0.0515457	0.0170929	0.030523	0.00490614	0.0062103	*	0.0751531	0	0	1.00855	4.0342	279.583	25.8873	478.469	70.3631	0.327218	1.55818	18.0851	15.1976	*	0.891265	*	1.18102	0.27877	0.844758	0.0731772	3.04905	17.135	1.90813	0	0	14.52	1.49691	17.0766	0.981412	8.20999	2.0525	0.264771	1.1315	0.110667	0.718618	0.035226
Other vegetables
1970	50.4342	1.57607	11.1809	2.83778	2.21382	2.259	0.353382	0.243711	0.0584658	0.114639	0.0599633	0.103385	0.148309	0.593234	0	0	2.62002	13.7896	47.55	3.83468	59.1495	11.5979	0.344537	2.59051	15.7883	14.8946	0.0757675	3.78838	0.0629715	2.73789	0.726022	3.3001	0.104862	5.24312	44.765	14.9217	0.000143195	0.00150732	34.0647	3.54841	49.1505	3.171	21.6603	6.37069	0.826234	5.19644	0.383792	3.02199	0.0712714
2010	42.013	1.05033	9.43743	1.97024	1.74436	1.51683	0.261959	0.146346	0.0459011	0.0819662	0.0421384	0.0533398	0.095821	0.258976	0	0	2.09285	8.37139	59.7301	5.53057	53.1785	7.82036	0.245705	1.17003	13.1635	11.0617	0.0626304	2.15967	0.0592365	2.04264	0.582306	1.76456	0.108235	4.50978	33.5015	3.73068	0.000973812	0.0118758	30.3107	3.12481	40.897	2.3504	16.4222	4.10556	0.624218	2.6676	0.270455	1.7562	0.0603155
Grain products
1970	625.043	19.5326	131.685	33.4226	17.6974	18.0586	2.10495	1.45169	0.350079	0.686429	0.31174	0.537483	0.840441	3.36176	0.111875	0.0243207	5.63033	29.6333	2.19066	0.176666	2.3133	0.453589	0.358975	2.69906	0.300365	0.283363	0.819883	40.9941	0.399257	17.359	6.38221	29.01	0.203621	10.181	44.8232	14.9411	0.150929	1.58872	31.4365	3.27464	206.257	13.3069	54.8331	16.1274	5.81308	36.5603	1.52149	11.9803	0.266861
2010	937.353	23.4338	198.608	41.463	23.7646	20.6648	4.1845	2.33771	0.874797	1.56214	1.0425	1.31962	1.37493	3.71603	0.111116	0.0258409	8.7731	35.0924	70.5125	6.52894	5.50624	0.809742	0.869987	4.1428	7.11911	5.98244	1.73898	59.9647	1.10747	38.1887	14.3161	43.3821	0.474411	19.7671	634.44	70.6504	*	0.0788319	46.3499	4.77834	329.245	18.9221	96.2016	24.0504	11.9712	51.159	3.80395	24.701	0.452161
Sugars and sweeteners
1970	580.215	18.1317	151.463	38.4423	0.0044635	0.00455459	0.000599114	0.000413182	8.10217e-05	0.000158866	0.000182111	0.000313985	0.000298319	0.00119328	0	0	0	0	0	0	0	0	0	0	0.00759584	0.00716589	*	0.11802	*	0.64722	0.00757639	0.0344381	*	0.232898	0.0297511	0.00991702	0	0	5.26824	0.548775	2.14516	0.138397	2.16611	0.637091	0.11373	0.715286	0.0208775	0.16439	0.0104303
2010	631.716	15.7929	169.292	35.3429	0.00428336	0.00372466	0.000572302	0.000319722	7.84336e-05	0.00014006	0.000186811	0.000236469	0.000256137	0.000692262	0	0	0	0	0	0	0	0	0	0	0.00847675	0.00712332	*	0.0913263	*	0.641795	0.00797704	0.0241729	*	0.195703	0.0301453	0.00335694	0	0	5.22233	0.538384	2.43668	0.140039	2.37262	0.593156	0.135906	0.580794	0.0332331	0.2158	0.0275736
Miscellaneous5
1970	25.4672	0.79585	5.02985	1.27661	1.59781	1.63042	1.09577	0.755706	0.448978	0.880349	0.416158	0.717514	0.160717	0.642868	0	0	1.92361	10.1242	73.1588	5.8999	13.001	2.54922	0.0550055	0.413575	4.64906	4.3859	*	0.539822	*	1.17607	1.01309	4.60494	0.0198354	0.991768	6.57104	2.19035	-4.05009e-15	-4.26326e-14	19.6912	2.05116	48.9568	3.1585	47.5287	13.979	1.21662	7.65171	0.437121	3.4419	0.227832
2010	35.5156	0.88789	7.30661	1.52539	2.08235	1.81074	1.54323	0.862141	0.631349	1.12741	0.605627	0.766616	0.209687	0.566721	-1.22213e-13	-2.84217e-14	3.37756	13.5103	18.1864	1.68393	32.0638	4.71527	0.09415	0.448333	1.56255	1.31307	*	0.636574	*	1.53469	0.901041	2.73043	0.0423479	1.7645	11.0044	1.22544	-4.66116e-15	-5.68434e-14	38.0207	3.91966	67.2603	3.86553	56.2636	14.0659	2.03353	8.69031	0.568295	3.69023	0.313443
*Less than 0.05 but more than 0.
1Percentages for food groups are based on aggregate nutrient data from table 39. 2Excludes butter. 3Includes butter. 4Totals may not add due to rounding. 5Coffee, tea, spices, chocolate liquor equivalent of cocoa beans, and fortification not assigned to a particular group.
Source: Calculated by USDA/Center for Nutrition Policy and Promotion. Data last updated Feb. 1, 2015.
[truncated: 7 more columns]
